# Supplementary material for: Genomic risk prediction of type 2 diabetes in people living with and without HIV
Source: Sci Rep. 2026 Jan 22;16:3078. doi: 10.1038/s41598-025-31471-7 (PMC12830814; doi:10.1038/s41598-025-31471-7)
Supplement: Supplementary file 1 — Supplementary Material 1 [file 41598_2025_31471_MOESM1_ESM.xlsx]

## Sheet: STable1
Supplemental Table 1. Polygenic risk scores for generation of metaPRS from Polygenic Score Catalog.
Trait	Abbreviation	PGS_ID	Included in which metaPRS	Citation
Type 2 diabetes mellitus (PheCode 250.2)	T2D	PGS005033	meta-inflammation PRS and meta-lipids PRS	Gunn S et al. HGG Adv (2024). doi:10.1016/j.xhgg.2024.100355
Interleukin-1 receptor antagonist protein serum levels	IL-1ra	PGS000250	meta-inflammation PRS	Folkersen L et al. Nat Metab (2020). doi:10.1038/s42255-020-00287-2
Interleukin-6 serum levels	IL-6	PGS000252	meta-inflammation PRS	Folkersen L et al. Nat Metab (2020). doi:10.1038/s42255-020-00287-2
Interleukin-8 serum levels	IL-8	PGS000254	meta-inflammation PRS	Folkersen L et al. Nat Metab (2020). doi:10.1038/s42255-020-00287-2
Tumor necrosis factor receptor 1 serum levels	TNF-R1	PGS000287	meta-inflammation PRS	Folkersen L et al. Nat Metab (2020). doi:10.1038/s42255-020-00287-2
C-reactive protein	CRP	PGS002164	meta-inflammation PRS	Privé F et al. Am J Hum Genet (2022). doi:10.1016/j.ajhg.2021.11.008
Triglycerides	TG	PGS002197	meta-lipids PRS	Privé F et al. Am J Hum Genet (2022). doi:10.1016/j.ajhg.2021.11.008
High-density lipoprotein cholesterol	HDL	PGS004086	meta-lipids PRS	Monti R et al. Am J Hum Genet (2024). doi:10.1016/j.ajhg.2024.06.003
Low-density lipoprotein cholesterol	LDL	PGS004981	meta-lipids PRS	Gunn S et al. HGG Adv (2024). doi:10.1016/j.xhgg.2024.100355

## Sheet: STable2
Supplemental Table 2. DeLong’s test for correlated ROC curves.
	P value for difference between models
	AFR				EUR
	CNICS Validation		REGARDS Validation		CNICS Validation		REGARDS Validation
	PRS per quintile	PRS per SD	PRS per quintile	PRS per SD	PRS per quintile	PRS per SD	PRS per quintile	PRS per SD
Model 1 versus Model 2	4.27551e-16	4.27551e-16	2.87368e-09	2.87368e-09	1.93207e-13	1.93207e-13	4.73832e-10	4.73832e-10
Model 1 versus Model 3	3.17179e-19	4.81813e-19	5.10313e-17	7.50949e-18	2.29885e-17	2.72153e-17	2.46111e-20	9.94599e-20
Model 1 versus Model 4	1.44001e-18	1.01599e-18	5.21948e-17	5.62285e-18	7.18764e-17	1.83161e-17	1.2883e-19	1.30038e-19
Model 1 versus Model 5	1.55444e-18	5.14009e-19	1.24937e-16	5.99374e-18	2.66254e-16	9.59019e-17	1.82547e-20	3.6052e-20
Model 2 versus Model 3	0.00112234	0.00209379	4.77213e-06	9.27508e-07	7.37358e-05	8.91714e-05	1.12912e-06	2.2212e-06
Model 2 versus Model 4	0.00386305	0.00324595	5.31917e-06	7.3922e-07	0.000212559	6.14462e-05	2.62397e-06	2.73114e-06
Model 2 versus Model 5	0.00476437	0.0022523	7.32818e-06	7.14598e-07	0.000493868	0.000232206	1.57012e-06	1.58765e-06
Model 3 versus Model 4	0.0929487	0.235387	0.967576	0.660644	0.168612	0.359344	0.306871	0.794498
Model 3 versus Model 5	0.0217218	0.922054	0.585842	0.592596	0.0720522	0.159523	0.788585	0.664
Model 4 versus Model 5	0.858577	0.325051	0.70984	0.924839	0.344525	0.0883864	0.386424	0.590376
Model 1 adjusts for age, age squared, sex, and 10 PCs (and genotyping array in CNICS)
Model 2 adjusts for Model 1 plus BMI, SBP, and cigarette smoking (and genotyping array, ART use, and statin use in CNICS)
Model 3 adjusts for Model 2 plus the single-trait T2D PRS
Model 4 adjusts for Model 2 plus the meta-inflammation PRS
Model 5 adjusts for Model 2 plus the meta-lipids PRS
P value of the difference between models using DeLong’s test for correlated ROC curves.

## Sheet: STable3
Supplemental Table 3. Odds ratios associated with T2D for single-trait and metaPRS among REGARDS validation set.
Ancestry	Unit	Odds Ratio (95% CI)
		Single Trait T2D PRS	Meta-Inflammation PRS	Meta-Lipids PRS
AFR	Q1	0.60 (0.44, 0.82)	0.55 (0.40, 0.75)	0.62 (0.45, 0.84)
	Q2	0.67 (0.50, 0.90)	0.70 (0.52, 0.93)	0.75 (0.56, 1.00)
	Q3	Ref.	Ref.	Ref.
	Q4	1.31 (1.00, 1.72)	1.33 (1.01, 1.74)	1.42 (1.08, 1.87)
	Q5	1.99 (1.53, 2.61)	1.92 (1.47, 2.52)	2.06 (1.57, 2.70)
	Per 1 SD increase	1.62 (1.47, 1.78)	1.63 (1.48, 1.80)	1.63 (1.48, 1.80)
EUR	Q1	0.25 (0.14, 0.43)	0.29 (0.16, 0.49)	0.3 (0.17, 0.52)
	Q2	0.56 (0.36, 0.88)	0.56 (0.35, 0.87)	0.74 (0.48, 1.15)
	Q3	Ref.	Ref.	Ref.
	Q4	1.38 (0.94, 2.03)	1.48 (1.01, 2.18)	1.51 (1.02, 2.25)
	Q5	2.34 (1.62, 3.40)	2.28 (1.57, 3.32)	2.75 (1.89, 4.04)
	Per 1 SD increase	2.05 (1.79, 2.37)	2.06 (1.79, 2.38)	2.06 (1.79, 2.38)
Adjusted for age, age squared, sex, and ten PCs.

## Sheet: STable4
Supplemental Table 4. Prediction results from REGARDS (MEGA) validation.
Ancestry	Model	AUC (95% CI), %	Full Model R2, %	PRS R2, %	NRI (95% CI), %
AA	Model 1	57.89 (55.44, 60.34)	2.23436	.	Ref.
	Model 2	65.28 (62.98, 67.59)	8.65303	.	8.43 (3.29, 13.42)
	Model 3	69.6 (67.36, 71.84)	13.8381	4.12	17.31 (11.95, 22.94)
	Model 4	69.68 (67.44, 71.92)	14.0327	4.3	18.15 (12.88, 23.28)
	Model 5	69.66 (67.42, 71.9)	13.8593	4.13	17.98 (12.93, 23.43)
EA	Model 1	58.52 (54.96 62.07)	2.23	.	Ref.
	Model 2	70.76 (67.42 74.1)	13.2	.	20.37 (11.78, 28.02)
	Model 3	76.64 (73.59 79.69)	22.34	7.52	29.66 (21.82, 37.17)
	Model 4	76.6 (73.55 79.66)	22.31	7.47	28.58 (20.97, 35.78)
	Model 5	76.77 (73.74 79.79)	22.59	7.66	29.28 (22.03, 36.77)
Model 1 adjusts for age, age squared, sex, and 10 PCs
Model 2 adjusts for Model 1 plus BMI, SBP, and cigarette smoking
Model 3 adjusts for Model 2 plus the single-trait T2D PRS
Model 4 adjusts for Model 2 plus the meta-inflammation PRS
Model 5 adjusts for Model 2 plus the meta-lipids PRS
